# Supplementary material for: Identification of key gene networks controlling organic acid and sugar metabolism during watermelon fruit development by integrating metabolic phenotypes and gene expression profiles
Source: Hortic Res. 2020 Dec 1;7:193. doi: 10.1038/s41438-020-00416-8 (PMC7705761; doi:10.1038/s41438-020-00416-8)
Supplement: Supplementary file 7 — Supplementary File 1 [file 41438_2020_416_MOESM7_ESM.xlsx]

## Sheet: TOP 20 Genes
ID	Weight	Module
Cla97C02G029930	0.109688	Green
Cla97C03G051380	0.0234607	Green
Cla97C01G017480	0.123205	Green
Cla97C03G053390	0.0846005	Green
Cla97C03G053460	0.121955	Green
Cla97C01G019120	0.0961459	Green
Cla97C03G053670	0.050591	Green
Cla97C03G054210	0.0524228	Green
Cla97C03G055310	0.102467	Green
Cla97C01G021660	0.036016	Green
Cla97C01G021760	0.0634748	Green
Cla97C03G059020	0.119877	Green
Cla97C01G022210	0.0405156	Green
Cla97C01G009340	0.0405156	Green
Cla97C01G024020	0.0383437	Green
Cla97C01G025160	0.0693648	Green
Cla97C01G011750	0.0341364	Green
Cla97C01G012860	0.0884662	Green
Cla97C04G071210	0.253868	Green
Cla97C02G029240	0.0443611	Green
Cla97C06G109880	0.0387085	Magenta
Cla97C06G111200	0.0796743	Magenta
Cla97C03G055140	0.0275319	Magenta
Cla97C03G056320	0.158273	Magenta
Cla97C06G127760	0.0446141	Magenta
Cla97C08G153570	0.0943189	Magenta
Cla97C09G168420	0.0203092	Magenta
Cla97C03G061320	0.170304	Magenta
Cla97C03G061330	0.283781	Magenta
Cla97C03G065500	0.0784984	Magenta
Cla97C10G185050	0.043369	Magenta
Cla97C10G193940	0.057377	Magenta
Cla97C01G008730	0.0265981	Magenta
Cla97C10G195310	0.0798692	Magenta
Cla97C01G014860	0.189378	Magenta
Cla97C05G080560	0.0907159	Magenta
Cla97C05G082450	0.100509	Magenta
Cla97C01G020890	0.100813	Magenta
Cla97C05G102930	0.0383733	Magenta
Cla97C01G025520	0.215324	Magenta
Cla97C02G027880	0.218641	Black
Cla97C06G125870	0.106646	Black
Cla97C07G140110	0.0212556	Black
Cla97C06G125580	0.0841208	Black
Cla97C07G141340	0.0545951	Black
Cla97C07G141890	0.156218	Black
Cla97C07G144550	0.106825	Black
Cla97C06G125310	0.0452394	Black
Cla97C03G065660	0.0497574	Black
Cla97C06G127030	0.066943	Black
Cla97C05G099360	0.0203224	Black
Cla97C03G067220	0.0564128	Black
Cla97C05G099540	0.0820921	Black
Cla97C04G068870	0.114608	Black
Cla97C04G068880	0.225776	Black
Cla97C01G023820	0.225766	Black
Cla97C04G070480	0.0965435	Black
Cla97C01G023960	0.103666	Black
Cla97C01G024650	0.134019	Black
Cla97C02G026280	0.250331	Black
Cla97C05G098370	0.0490959	Pink
Cla97C03G065510	0.0682598	Pink
Cla97C07G143330	0.0247418	Pink
Cla97C06G121080	0.154531	Pink
Cla97C05G107710	0.106322	Pink
Cla97C01G018280	0.0712549	Pink
Cla97C10G200050	0.14484	Pink
Cla97C06G124660	0.0589541	Pink
Cla97C05G086160	0.0277266	Pink
Cla97C03G055360	0.0674601	Pink
Cla97C06G112850	0.119969	Pink
Cla97C02G029520	0.0394983	Pink
Cla97C09G176640	0.0529343	Pink
Cla97C11G209800	0.118152	Pink
Cla97C03G060590	0.0270894	Pink
Cla97C07G137390	0.136016	Pink
Cla97C03G060600	0.178779	Pink
Cla97C09G179410	0.0917911	Pink
Cla97C09G162840	0.121604	Pink
Cla97C05G094630	0.139955	Pink
Cla97C03G058250	0.245163	Purple
Cla97C11G207000	0.0463321	Purple
Cla97C11G207650	0.132404	Purple
Cla97C11G213440	0.166398	Purple
Cla97C04G072780	0.157193	Purple
Cla97C11G219640	0.139843	Purple
Cla97C05G094950	0.134042	Purple
Cla97C05G096660	0.143341	Purple
Cla97C06G111350	0.160561	Purple
Cla97C06G121220	0.218652	Purple
Cla97C07G130860	0.108177	Purple
Cla97C07G134720	0.224534	Purple
Cla97C08G152340	0.100575	Purple
Cla97C01G005090	0.110575	Purple
Cla97C08G154520	0.119477	Purple
Cla97C08G159290	0.135726	Purple
Cla97C01G017970	0.245222	Purple
Cla97C01G023690	0.204088	Purple
Cla97C09G176620	0.170838	Purple
Cla97C09G183410	0.127008	Purple
Cla97C10G190400	0.291958	Purple
Cla97C10G191460	0.19075	Purple
Cla97C05G105410	0.145257	Red
Cla97C05G081250	0.244676	Red
Cla97C05G105620	0.128952	Red
Cla97C03G056670	0.118216	Red
Cla97C05G108570	0.220244	Red
Cla97C05G085660	0.17729	Red
Cla97C03G057340	0.187399	Red
Cla97C03G063320	0.0656022	Red
Cla97C06G116020	0.21005	Red
Cla97C05G095030	0.0543536	Red
Cla97C06G117750	0.195022	Red
Cla97C05G097470	0.120726	Red
Cla97C06G124090	0.247625	Red
Cla97C05G099310	0.0662204	Red
Cla97C04G071670	0.206714	Red
Cla97C07G128870	0.152792	Red
Cla97C04G075960	0.148845	Red
Cla97C05G105390	0.145742	Red
Cla97C04G078170	0.0348403	Red
Cla97C03G055910	0.157851	Red
Cla97C05G106870	0.0864513	Turquoise
Cla97C05G108980	0.0482927	Turquoise
Cla97C05G084880	0.226713	Turquoise
Cla97C02G035010	0.0983094	Turquoise
Cla97C06G110120	0.0918022	Turquoise
Cla97C02G037980	0.0460023	Turquoise
Cla97C05G086380	0.0311562	Turquoise
Cla97C02G041590	0.0440887	Turquoise
Cla97C05G099100	0.102244	Turquoise
Cla97C02G045920	0.0429171	Turquoise
Cla97C02G046860	0.120457	Turquoise
Cla97C05G087290	0.0510278	Turquoise
Cla97C06G120790	0.0630301	Turquoise
Cla97C05G102830	0.161574	Turquoise
Cla97C07G129820	0.198713	Turquoise
Cla97C06G122060	0.0491585	Turquoise
Cla97C02G050560	0.132417	Turquoise
Cla97C05G103330	0.146513	Turquoise
Cla97C05G090070	0.0976809	Turquoise
Cla97C04G079230	0.0538544	Turquoise
Cla97C01G006450	0.380371	Blue
Cla97C01G006570	0.356171	Blue
Cla97C01G006640	0.368072	Blue
Cla97C01G006940	0.37071	Blue
Cla97C01G006960	0.416975	Blue
Cla97C01G007100	0.429598	Blue
Cla97C01G007260	0.370938	Blue
Cla97C01G007340	0.40432	Blue
Cla97C01G007390	0.393426	Blue
Cla97C01G005150	0.414324	Blue
Cla97C01G007780	0.393598	Blue
Cla97C01G008030	0.407739	Blue
Cla97C01G005240	0.381043	Blue
Cla97C01G008410	0.43072	Blue
Cla97C01G005700	0.390794	Blue
Cla97C01G008580	0.430385	Blue
Cla97C01G005710	0.369906	Blue
Cla97C03G064990	0.441185	Blue
Cla97C01G006150	0.402422	Blue
Cla97C01G006290	0.391114	Blue
Cla97C02G032530	0.133306	Yellow
Cla97C02G033330	0.151695	Yellow
Cla97C02G033700	0.170564	Yellow
Cla97C02G033730	0.154016	Yellow
Cla97C02G034370	0.197181	Yellow
Cla97C02G034400	0.161669	Yellow
Cla97C02G027040	0.191313	Yellow
Cla97C02G035090	0.180503	Yellow
Cla97C01G000640	0.193951	Yellow
Cla97C05G087120	0.158971	Yellow
Cla97C02G027940	0.145739	Yellow
Cla97C02G028000	0.210587	Yellow
Cla97C01G001270	0.191738	Yellow
Cla97C02G028040	0.185283	Yellow
Cla97C01G001290	0.193265	Yellow
Cla97C02G028050	0.131815	Yellow
Cla97C01G001810	0.243772	Yellow
Cla97C01G0018840	0.216236	Yellow
Cla97C02G028110	0.166117	Yellow
Cla97C02G028150	0.137872	Yellow
Cla97C01G008870	0.206103	Brown
Cla97C07G128420	0.318352	Brown
Cla97C01G006380	0.200762	Brown
Cla97C02G050620	0.226436	Brown
Cla97C03G068240	0.210079	Brown
Cla97C01G006500	0.367811	Brown
Cla97C01G006550	0.43407	Brown
Cla97C01G006600	0.27449	Brown
Cla97C01G006830	0.274949	Brown
Cla97C01G002060	0.305461	Brown
Cla97C01G007090	0.344827	Brown
Cla97C01G007200	0.29182	Brown
Cla97C01G002150	0.283088	Brown
Cla97C01G007310	0.305991	Brown
Cla97C01G002320	0.214266	Brown
Cla97C01G002380	0.339113	Brown
Cla97C01G002400	0.279757	Brown
Cla97C01G002500	0.269982	Brown
Cla97C01G003250	0.181742	Brown
Cla97C01G003680	0.213043	Brown

## Sheet: Hub Genes
ID	Module	Function
Cla97C02G029240	Green	Chlorophyll a-b binding protein, chloroplastic
Cla97C01G009340	Green	transmembrane protein 56-like
Cla97C03G061330	Magenta	Unknown protein
Cla97C03G061320	Magenta	WRKY transcription factor 10
Cla97C07G143330	Pink	Protein RIK
Cla97C01G005090	Purple	Mitochondrial import inner membrane translocase subunit Tim17/Tim22/Tim23 family protein
Cla97C08G159290	Purple	Alanine racemase
Cla97C06G121220	Purple	Kinase family protein
Cla97C09G176220	Purple	Forkhead-associated (FHA) domain
Cla97C07G130860	Purple	zinc finger CCCH domain-containing protein 2-like
Cla97C08G152340	Purple	Kinase family protein
Cla97C03G058250	Purple	Transmembrane protein, putative
Cla97C05G094950	Purple	Lipase
Cla97C11G213440	Purple	UDP-glycosyltransferase
CLa97C10G191460	Purple	Receptor-like kinase
Cla97C04G072780	Purple	Protein kinase-like protein
Cla97C05G105620	Red	Ribosome maturation factor rimP
Cla97C02G046860	Turquoise	NEDD8-specific protease 1
Cla97C01G024650	Black	protein TIFY 5A
Cla97C03G064990	Blue	Sucrose synthase
Cla97C03G068240	Brown	ATP-citrate synthase alpha chain protein 2
Cla97C07G128420	Brown	aluminum-activated malate transporter 12-like
Cla97C01G008870	Brown	Isocitrate dehydrogenase [NADP]
Cla97C05G087120	Yelllow	sugar transporter ERD6-like 16
Cla97C01G018840	Yelllow	Sugar transporter, putative (DUF1195)
Cla97C01G000640	Yelllow	Bidirectional sugar transporter SWEET
